# Supplementary material for: Nomenclatural notes and typification of nine names related to Jasminum (Oleaceae)
Source: PhytoKeys. 2021 Oct 12;183:55–65. doi: 10.3897/phytokeys.183.69852 (PMC8526504; doi:10.3897/phytokeys.183.69852)
Supplement: XML Treatment for Jasminum alongense [file phytokeys.183.69852-treatment1.xml]

<!DOCTYPE tp:taxon-treatment
  PUBLIC "-//TaxonX//DTD Taxonomic Treatment Publishing DTD v0 20100105//EN" "tax-treatment-NSO.dtd">
<tp:taxon-treatment xmlns:tp="http://www.plazi.org/taxpub"><tp:treatment-meta><kwd-group><label>Taxon classification</label><kwd><named-content xmlns:xlink="http://www.w3.org/1999/xlink" content-type="kingdom">Plantae</named-content></kwd><kwd><named-content xmlns:xlink="http://www.w3.org/1999/xlink" content-type="order">Lamiales</named-content></kwd><kwd><named-content xmlns:xlink="http://www.w3.org/1999/xlink" content-type="family">Oleaceae</named-content></kwd></kwd-group><mixed-citation publication-type="journal"><person-group><name><surname>Quang</surname><given-names>Bui Hong</given-names></name><name><surname>Choudhary</surname><given-names>Ritesh Kumar</given-names></name><name><surname>Lee</surname><given-names>Joongku</given-names></name></person-group><article-title>Nomenclatural notes and typification of nine names related to <italic><tp:taxon-name><tp:taxon-name-part taxon-name-part-type="genus" reg="Jasminum">Jasminum</tp:taxon-name-part></tp:taxon-name></italic> (<tp:taxon-name><tp:taxon-name-part taxon-name-part-type="genus" reg="Oleaceae">Oleaceae</tp:taxon-name-part></tp:taxon-name>)</article-title><source>PhytoKeys</source><day>12</day><month>10</month><year>2021</year><volume>183</volume><fpage>55</fpage><lpage>65</lpage><pub-id pub-id-type="doi">10.3897/phytokeys.183.69852</pub-id></mixed-citation></tp:treatment-meta><tp:nomenclature><label>1.</label><tp:taxon-name>
            <object-id xmlns:xlink="http://www.w3.org/1999/xlink" content-type="arpha" xlink:type="simple">082D76D9-F863-5A0F-A9A7-6EF67FA9C54D</object-id>
            <tp:taxon-name-part taxon-name-part-type="genus" reg="Jasminum">Jasminum</tp:taxon-name-part>
            <tp:taxon-name-part taxon-name-part-type="species" reg="alongense">alongense</tp:taxon-name-part>
          </tp:taxon-name><tp:taxon-authority>Gagnep., Fl. Indo-Chine [P.H. Lecomte et al.] 3: 1052 (1933a); Bull. Soc. Bot. France 80: 73 (1933b)</tp:taxon-authority></tp:nomenclature><tp:treatment-sec sec-type="Lectotype" id="SECID0EDLAC"><title>Lectotype</title><p>(here designated).– Tonkin [Vietnam]. baie d’Along, île aux Biches, île près de Hongay, 8 November 1911, <italic>H. Lecomte et A. Finet 840</italic>, P00087775 (P, image!); Isolectotypes: P00087776 (P, image!); [P00087775, P00087776 (K, image!; without any K Barcode)].</p></tp:treatment-sec><tp:treatment-sec sec-type="Nomenclatural notes" id="SECID0ELLAC"><title>Nomenclatural notes.</title><p>While describing <italic><tp:taxon-name><tp:taxon-name-part taxon-name-part-type="genus" reg="Jasminum">Jasminum</tp:taxon-name-part><tp:taxon-name-part taxon-name-part-type="species" reg="alongense">alongense</tp:taxon-name-part></tp:taxon-name></italic>, <xref ref-type="bibr" rid="B8">Gagnepain (1933a)</xref> referred to the specimens collected by H. Lecomte and A. Finet from Tonkin (presently in North Vietnam) Hongay (Hon Gai/ present-day Ha Long Bay). Several duplicates of the same were submitted at P. However, some of them were sent to K, evident from the label on these collections. We could locate two specimens at P (P00087775 and P00087776), and four at K. All K specimens are originally from P, pasted on new sheets and without any K barcode. Two of them, however, possess the preexisting P barcodes P00087775 and P00087776 but the remaining two do not have any). Specimens P00087775 and P00087776 at P are annotated as holotype and isotype respectively, however, they were never published effectively. A thorough survey of literature and virtual herbaria revealed that earlier workers (<xref ref-type="bibr" rid="B20">Ho 2000</xref>; <xref ref-type="bibr" rid="B29">Tran 2003</xref>) did not designate a lectotype for the name <italic><tp:taxon-name><tp:taxon-name-part taxon-name-part-type="genus" reg="Jasminum">J.</tp:taxon-name-part><tp:taxon-name-part taxon-name-part-type="species" reg="alongense">alongense</tp:taxon-name-part></tp:taxon-name></italic>. Therefore, following Art. 9.6 of the Shenzhen Code (<xref ref-type="bibr" rid="B30">Turland et al. 2018</xref>), P00087775 at P is being designated here as the lectotype of <italic><tp:taxon-name><tp:taxon-name-part taxon-name-part-type="genus" reg="Jasminum">J.</tp:taxon-name-part><tp:taxon-name-part taxon-name-part-type="species" reg="alongense">alongense</tp:taxon-name-part></tp:taxon-name></italic>. This specimen not only best matches with the original description but also possesses the reproductive parts and original drawing of the dissected floral parts.</p></tp:treatment-sec><tp:treatment-sec sec-type="ecology" id="SECID0ECNAC"><title>Ecology and phenology.</title><p>Grows on the Limestone Mountains of the islands of Ha Long Bay. Flowering in November – December, fruiting in March – April.</p></tp:treatment-sec><tp:treatment-sec sec-type="distribution" id="SECID0EHNAC"><title>Distribution.</title><p>Vietnam, Endemic to Quang Ninh (Ha Long Bay, Hon Gai) Province.</p></tp:treatment-sec><ref-list><ref id="B8"><mixed-citation xmlns:xlink="http://www.w3.org/1999/xlink" xlink:type="simple"><person-group><name name-style="western"><surname>Gagnepain</surname><given-names>F</given-names></name></person-group> (<year>1933a</year>) <article-title><italic><tp:taxon-name><tp:taxon-name-part taxon-name-part-type="genus">Jasminum</tp:taxon-name-part></tp:taxon-name></italic>.</article-title> In: <person-group><name name-style="western"><surname>Lecomte</surname><given-names>H</given-names></name></person-group> (<role>Ed.</role>) <issue-title>Flore Générale de L’Indochine.</issue-title><source>(Vol. 3). Masson et Cie, Paris</source>, <fpage>1034</fpage>–<lpage>1059</lpage>.</mixed-citation></ref><ref id="B20"><mixed-citation xmlns:xlink="http://www.w3.org/1999/xlink" xlink:type="simple"><person-group><name name-style="western"><surname>Ho</surname><given-names>PH</given-names></name></person-group> (<year>2000</year>) <source>An illustrated flora of Vietnam (Vol.</source><publisher-name>2) Young Publishing House</publisher-name>, <publisher-loc>Ho Chi Minh City</publisher-loc>, <size units="page">982 pp</size>.</mixed-citation></ref><ref id="B29"><mixed-citation xmlns:xlink="http://www.w3.org/1999/xlink" xlink:type="simple"><person-group><name name-style="western"><surname>Tran</surname><given-names>DL</given-names></name></person-group> (<year>2003</year>) <article-title><tp:taxon-name><tp:taxon-name-part taxon-name-part-type="genus">Oleaceae</tp:taxon-name-part></tp:taxon-name>.</article-title> In: <person-group><name name-style="western"><surname>Ban</surname><given-names>NT</given-names></name></person-group> (<role>Ed.</role>) <issue-title>Checklist of plant species of Vietnam (Vol.</issue-title><source>2) Agriculture Publishing House, Hanoi</source>, <fpage>1162</fpage>–<lpage>1166</lpage>.</mixed-citation></ref><ref id="B30"><mixed-citation xmlns:xlink="http://www.w3.org/1999/xlink" xlink:type="simple"><person-group><name name-style="western"><surname>Turland</surname><given-names>NJ</given-names></name><name name-style="western"><surname>Wiersema</surname><given-names>JH</given-names></name><name name-style="western"><surname>Barrie</surname><given-names>FR</given-names></name><name name-style="western"><surname>Greuter</surname><given-names>W</given-names></name><name name-style="western"><surname>Hawksworth</surname><given-names>DL</given-names></name><name name-style="western"><surname>Herendeen</surname><given-names>PS</given-names></name><name name-style="western"><surname>Knapp</surname><given-names>S</given-names></name><name name-style="western"><surname>Kusber</surname><given-names>WH</given-names></name><name name-style="western"><surname>Li</surname><given-names>DZ</given-names></name><name name-style="western"><surname>Marhold</surname><given-names>K</given-names></name><name name-style="western"><surname>May</surname><given-names>TW</given-names></name><name name-style="western"><surname>Mcneill</surname><given-names>J</given-names></name><name name-style="western"><surname>Monro</surname><given-names>AM</given-names></name><name name-style="western"><surname>Prado</surname><given-names>J</given-names></name><name name-style="western"><surname>Price</surname><given-names>MJ</given-names></name><name name-style="western"><surname>Smith</surname><given-names>GF</given-names></name></person-group> (<year>2018</year>) International Code of Nomenclature for algae, fungi, and plants (Shenzhen Code) adopted by the Nineteenth International Botanical Congress Shenzhen, China, July 2017. Regnum Vegetabile 159. Koeltz Botanical Books, Glashütten. <ext-link xlink:type="simple" ext-link-type="doi" xlink:href="10.12705/Code.2018">https://doi.org/10.12705/Code.2018</ext-link></mixed-citation></ref></ref-list></tp:taxon-treatment>
