# Supplementary material for: Nomenclatural notes and typification of nine names related to Jasminum (Oleaceae)
Source: PhytoKeys. 2021 Oct 12;183:55–65. doi: 10.3897/phytokeys.183.69852 (PMC8526504; doi:10.3897/phytokeys.183.69852)
Supplement: XML Treatment for Jasminum anodontum [file phytokeys.183.69852-treatment2.xml]

<!DOCTYPE tp:taxon-treatment
  PUBLIC "-//TaxonX//DTD Taxonomic Treatment Publishing DTD v0 20100105//EN" "tax-treatment-NSO.dtd">
<tp:taxon-treatment xmlns:tp="http://www.plazi.org/taxpub"><tp:treatment-meta><kwd-group><label>Taxon classification</label><kwd><named-content xmlns:xlink="http://www.w3.org/1999/xlink" content-type="kingdom">Plantae</named-content></kwd><kwd><named-content xmlns:xlink="http://www.w3.org/1999/xlink" content-type="order">Lamiales</named-content></kwd><kwd><named-content xmlns:xlink="http://www.w3.org/1999/xlink" content-type="family">Oleaceae</named-content></kwd></kwd-group><mixed-citation publication-type="journal"><person-group><name><surname>Quang</surname><given-names>Bui Hong</given-names></name><name><surname>Choudhary</surname><given-names>Ritesh Kumar</given-names></name><name><surname>Lee</surname><given-names>Joongku</given-names></name></person-group><article-title>Nomenclatural notes and typification of nine names related to <italic><tp:taxon-name><tp:taxon-name-part taxon-name-part-type="genus" reg="Jasminum">Jasminum</tp:taxon-name-part></tp:taxon-name></italic> (<tp:taxon-name><tp:taxon-name-part taxon-name-part-type="genus" reg="Oleaceae">Oleaceae</tp:taxon-name-part></tp:taxon-name>)</article-title><source>PhytoKeys</source><day>12</day><month>10</month><year>2021</year><volume>183</volume><fpage>55</fpage><lpage>65</lpage><pub-id pub-id-type="doi">10.3897/phytokeys.183.69852</pub-id></mixed-citation></tp:treatment-meta><tp:nomenclature><label>2.</label><tp:taxon-name>
            <object-id xmlns:xlink="http://www.w3.org/1999/xlink" content-type="arpha" xlink:type="simple">E6D4D2F4-BD21-5A99-A8BF-7D28F4DDEDC2</object-id>
            <tp:taxon-name-part taxon-name-part-type="genus" reg="Jasminum">Jasminum</tp:taxon-name-part>
            <tp:taxon-name-part taxon-name-part-type="species" reg="anodontum">anodontum</tp:taxon-name-part>
          </tp:taxon-name><tp:taxon-authority>Gagnep., Fl. Indo-Chine [Lecomte et al.] 3: 1040 (Fig. 118) (1933a); Bull. Soc. Bot. France 80: 73 (1933b)</tp:taxon-authority></tp:nomenclature><tp:treatment-sec sec-type="Lectotype" id="SECID0EQOAC"><title>Lectotype</title><p>(here designated):–Vietnam. Cochinchine, Bien Hoa, Bruossailles [refers to scrub vegetation], Dong Nai Province, <italic>C. Thorel 949</italic>, P00644260 (P, image!); isolectotypes: P00644261, P00644262 (P, images!).</p><p><bold>Syntypes</bold>. Annam [Vietnam]. Ca-na, Phanrang, 500 m.a.s.l., [Ninh Thuận Province], 12 March 1923, <italic>E. Poilane 9040</italic>, P04046604 (P, image!); Cochinchine [Vietnam]. Bien Hoa, [Dong Nai Province], <italic>C. Thorel 943</italic>, A00105304, A00105305 (A, images!).</p></tp:treatment-sec><tp:treatment-sec sec-type="Nomenclatural notes" id="SECID0EAPAC"><title>Nomenclatural notes.</title><p>In the protologue of <italic><tp:taxon-name><tp:taxon-name-part taxon-name-part-type="genus" reg="Jasminum">Jasminum</tp:taxon-name-part><tp:taxon-name-part taxon-name-part-type="species" reg="anodontum">anodontum</tp:taxon-name-part></tp:taxon-name></italic>, <xref ref-type="bibr" rid="B8">Gagnepain (1933a)</xref> referred to two gatherings without citing any field number. The first referred to the collections made by E. Poilane from Ca-na, Phanrang (presently Ninh Thuận) in Annam (present-day Vietnam). Whereas the second referred to the collections made by C. Thorel at Bien-hoa, (Dong Nai Province) from Cochinchine (presently in South Vietnam). However, <xref ref-type="bibr" rid="B9">Gagnepain (1933b)</xref>, in his other publication, only cited the specimens collected by Thorel viz. <italic>C. Thorel 943</italic> as the original material. We could find this specimen in duplicate at A (A00105304, A00105305), indicated as isosyntypes by P.S. Green. We found some other of Thorel’s specimens P00644260, P00644261, P00644262 (all bearing the same number – <italic>C. Thorel 949</italic>) at P. One of them (P00644260) has the original drawings of the dissected floral parts by Gagnepain. A critical survey of literature and herbarium specimens revealed that earlier workers (<xref ref-type="bibr" rid="B14">Green 2000</xref>, <xref ref-type="bibr" rid="B15">2003</xref>; <xref ref-type="bibr" rid="B20">Ho 2000</xref>; <xref ref-type="bibr" rid="B29">Tran 2003</xref>) did not designate lectotype for <italic><tp:taxon-name><tp:taxon-name-part taxon-name-part-type="genus" reg="Jasminum">J.</tp:taxon-name-part><tp:taxon-name-part taxon-name-part-type="species" reg="anodontum">anodontum</tp:taxon-name-part></tp:taxon-name></italic>. Among all of them, we found P00644260 to represent the species best as per the protologue and, therefore, we designate this specimen here as the lectotype of <italic><tp:taxon-name><tp:taxon-name-part taxon-name-part-type="genus" reg="Jasminum">J.</tp:taxon-name-part><tp:taxon-name-part taxon-name-part-type="species" reg="anodontum">anodontum</tp:taxon-name-part></tp:taxon-name></italic> following Arts. 9.3 and 9.11 of the Shenzhen Code (<xref ref-type="bibr" rid="B30">Turland et al. 2018</xref>). Thorel’s specimens at A are either incomplete or in fruiting, not representing all characters as per the protologue. Therefore, they are designated here as syntypes.</p></tp:treatment-sec><tp:treatment-sec sec-type="ecology" id="SECID0EIBAE"><title>Ecology and phenology.</title><p>Forest along the roadside, often near the water source. Flowering in January-February, fruiting in March –April.</p></tp:treatment-sec><tp:treatment-sec sec-type="distribution" id="SECID0ENBAE"><title>Distribution.</title><p>Thailand, Vietnam, (Dak Lak (Dak Mil, Dak Minh), Ninh Thuan (Thuan Nam), Binh Thuan (Phan Thiet), Dong Nai (Bien Hoa City, Vinh Cuu Dong Nai Nature-Culture Reserve). Provinces.</p></tp:treatment-sec><ref-list><ref id="B8"><mixed-citation xmlns:xlink="http://www.w3.org/1999/xlink" xlink:type="simple"><person-group><name name-style="western"><surname>Gagnepain</surname><given-names>F</given-names></name></person-group> (<year>1933a</year>) <article-title><italic><tp:taxon-name><tp:taxon-name-part taxon-name-part-type="genus">Jasminum</tp:taxon-name-part></tp:taxon-name></italic>.</article-title> In: <person-group><name name-style="western"><surname>Lecomte</surname><given-names>H</given-names></name></person-group> (<role>Ed.</role>) <issue-title>Flore Générale de L’Indochine.</issue-title><source>(Vol. 3). Masson et Cie, Paris</source>, <fpage>1034</fpage>–<lpage>1059</lpage>.</mixed-citation></ref><ref id="B9"><mixed-citation xmlns:xlink="http://www.w3.org/1999/xlink" xlink:type="simple"><person-group><name name-style="western"><surname>Gagnepain</surname><given-names>F</given-names></name></person-group> (<year>1933b</year>) <article-title>Oléacées nouvelles d’Indochine.</article-title><source>Bulletin de la Société Botanique de France</source><volume>80</volume>(<issue>1</issue>): <fpage>73</fpage>–<lpage>78</lpage>. <ext-link xlink:type="simple" ext-link-type="doi" xlink:href="10.1080/00378941.1933.10833824">https://doi.org/10.1080/00378941.1933.10833824</ext-link></mixed-citation></ref><ref id="B14"><mixed-citation xmlns:xlink="http://www.w3.org/1999/xlink" xlink:type="simple"><person-group><name name-style="western"><surname>Green</surname><given-names>PS</given-names></name></person-group> (<year>2000</year>) <article-title><italic><tp:taxon-name><tp:taxon-name-part taxon-name-part-type="genus">Jasminum</tp:taxon-name-part></tp:taxon-name></italic>.</article-title> In: <person-group><name name-style="western"><surname>Santisuk</surname><given-names>T</given-names></name><name name-style="western"><surname>Larsen</surname><given-names>K</given-names></name></person-group> (<role>Eds</role>) <issue-title>Flora of Thailand (Vol.</issue-title><source>7(2)). The Forest Herbarium, Royal Forest Department, Bangkok</source>, <fpage>271</fpage>–<lpage>340</lpage>.</mixed-citation></ref><ref id="B15"><mixed-citation xmlns:xlink="http://www.w3.org/1999/xlink" xlink:type="simple"><person-group><name name-style="western"><surname>Green</surname><given-names>PS</given-names></name></person-group> (<year>2003</year>) <article-title>Synopsis of the <tp:taxon-name><tp:taxon-name-part taxon-name-part-type="genus">Oleaceae</tp:taxon-name-part></tp:taxon-name> from the Indian sub-continent.</article-title><source>Kew Bulletin</source><volume>58</volume>(<issue>2</issue>): <fpage>257</fpage>–<lpage>295</lpage>. <ext-link xlink:type="simple" ext-link-type="doi" xlink:href="10.2307/4120616">https://doi.org/10.2307/4120616</ext-link></mixed-citation></ref><ref id="B20"><mixed-citation xmlns:xlink="http://www.w3.org/1999/xlink" xlink:type="simple"><person-group><name name-style="western"><surname>Ho</surname><given-names>PH</given-names></name></person-group> (<year>2000</year>) <source>An illustrated flora of Vietnam (Vol.</source><publisher-name>2) Young Publishing House</publisher-name>, <publisher-loc>Ho Chi Minh City</publisher-loc>, <size units="page">982 pp</size>.</mixed-citation></ref><ref id="B29"><mixed-citation xmlns:xlink="http://www.w3.org/1999/xlink" xlink:type="simple"><person-group><name name-style="western"><surname>Tran</surname><given-names>DL</given-names></name></person-group> (<year>2003</year>) <article-title><tp:taxon-name><tp:taxon-name-part taxon-name-part-type="genus">Oleaceae</tp:taxon-name-part></tp:taxon-name>.</article-title> In: <person-group><name name-style="western"><surname>Ban</surname><given-names>NT</given-names></name></person-group> (<role>Ed.</role>) <issue-title>Checklist of plant species of Vietnam (Vol.</issue-title><source>2) Agriculture Publishing House, Hanoi</source>, <fpage>1162</fpage>–<lpage>1166</lpage>.</mixed-citation></ref><ref id="B30"><mixed-citation xmlns:xlink="http://www.w3.org/1999/xlink" xlink:type="simple"><person-group><name name-style="western"><surname>Turland</surname><given-names>NJ</given-names></name><name name-style="western"><surname>Wiersema</surname><given-names>JH</given-names></name><name name-style="western"><surname>Barrie</surname><given-names>FR</given-names></name><name name-style="western"><surname>Greuter</surname><given-names>W</given-names></name><name name-style="western"><surname>Hawksworth</surname><given-names>DL</given-names></name><name name-style="western"><surname>Herendeen</surname><given-names>PS</given-names></name><name name-style="western"><surname>Knapp</surname><given-names>S</given-names></name><name name-style="western"><surname>Kusber</surname><given-names>WH</given-names></name><name name-style="western"><surname>Li</surname><given-names>DZ</given-names></name><name name-style="western"><surname>Marhold</surname><given-names>K</given-names></name><name name-style="western"><surname>May</surname><given-names>TW</given-names></name><name name-style="western"><surname>Mcneill</surname><given-names>J</given-names></name><name name-style="western"><surname>Monro</surname><given-names>AM</given-names></name><name name-style="western"><surname>Prado</surname><given-names>J</given-names></name><name name-style="western"><surname>Price</surname><given-names>MJ</given-names></name><name name-style="western"><surname>Smith</surname><given-names>GF</given-names></name></person-group> (<year>2018</year>) International Code of Nomenclature for algae, fungi, and plants (Shenzhen Code) adopted by the Nineteenth International Botanical Congress Shenzhen, China, July 2017. Regnum Vegetabile 159. Koeltz Botanical Books, Glashütten. <ext-link xlink:type="simple" ext-link-type="doi" xlink:href="10.12705/Code.2018">https://doi.org/10.12705/Code.2018</ext-link></mixed-citation></ref></ref-list></tp:taxon-treatment>
