# Supplementary material for: Nomenclatural notes and typification of nine names related to Jasminum (Oleaceae)
Source: PhytoKeys. 2021 Oct 12;183:55–65. doi: 10.3897/phytokeys.183.69852 (PMC8526504; doi:10.3897/phytokeys.183.69852)
Supplement: XML Treatment for Jasminum lang [file phytokeys.183.69852-treatment5.xml]

<!DOCTYPE tp:taxon-treatment
  PUBLIC "-//TaxonX//DTD Taxonomic Treatment Publishing DTD v0 20100105//EN" "tax-treatment-NSO.dtd">
<tp:taxon-treatment xmlns:tp="http://www.plazi.org/taxpub"><tp:treatment-meta><kwd-group><label>Taxon classification</label><kwd><named-content xmlns:xlink="http://www.w3.org/1999/xlink" content-type="kingdom">Plantae</named-content></kwd><kwd><named-content xmlns:xlink="http://www.w3.org/1999/xlink" content-type="order">Lamiales</named-content></kwd><kwd><named-content xmlns:xlink="http://www.w3.org/1999/xlink" content-type="family">Oleaceae</named-content></kwd></kwd-group><mixed-citation publication-type="journal"><person-group><name><surname>Quang</surname><given-names>Bui Hong</given-names></name><name><surname>Choudhary</surname><given-names>Ritesh Kumar</given-names></name><name><surname>Lee</surname><given-names>Joongku</given-names></name></person-group><article-title>Nomenclatural notes and typification of nine names related to <italic><tp:taxon-name><tp:taxon-name-part taxon-name-part-type="genus" reg="Jasminum">Jasminum</tp:taxon-name-part></tp:taxon-name></italic> (<tp:taxon-name><tp:taxon-name-part taxon-name-part-type="genus" reg="Oleaceae">Oleaceae</tp:taxon-name-part></tp:taxon-name>)</article-title><source>PhytoKeys</source><day>12</day><month>10</month><year>2021</year><volume>183</volume><fpage>55</fpage><lpage>65</lpage><pub-id pub-id-type="doi">10.3897/phytokeys.183.69852</pub-id></mixed-citation></tp:treatment-meta><tp:nomenclature><label>5.</label><tp:taxon-name>
            <object-id xmlns:xlink="http://www.w3.org/1999/xlink" content-type="arpha" xlink:type="simple">FBCA8D4B-5BCA-5053-B84C-F1399D3AC9DE</object-id>
            <tp:taxon-name-part taxon-name-part-type="genus" reg="Jasminum">Jasminum</tp:taxon-name-part>
            <tp:taxon-name-part taxon-name-part-type="species" reg="lang">lang</tp:taxon-name-part>
          </tp:taxon-name><tp:taxon-authority>Gagnep., Fl. Indo-Chine [Lecomte et al.]. 3: 1046 (1933a); Bull. Soc. Bot. France 80: 77 (1933b)</tp:taxon-authority></tp:nomenclature><tp:treatment-sec sec-type="Lectotype" id="SECID0ECLAE"><title>Lectotype</title><p>(here designated):– Vietnam. Kiên Khê, in collib. Dong Bau, (Ha Nam Province), 31 March 1885, <italic>H.F. Bon 2869</italic>, P00640614 (P, image!); Isolectotype: K000901460 (K, image!).</p></tp:treatment-sec><tp:treatment-sec sec-type="Syntypes" id="SECID0EKLAE"><title>Syntypes.</title><p>Vietnam. Kiên Khê, in collib. Dong Bau, (Ha Nam Province), 19 March 1884, <italic>H.F. Bon 2604</italic>, P00640615 (P, image!); Presqu’ile de Nui-han-heo (Hon Heo mountain, currently in Ninh Hoa Town, Khanh Hoa Province), 12 June 1933, <italic>Poilane 6867</italic> (K, image!), VNM00021039 (VNM, image!).</p></tp:treatment-sec><tp:treatment-sec sec-type="Nomenclatural notes" id="SECID0EULAE"><title>Nomenclatural notes.</title><p><italic><tp:taxon-name><tp:taxon-name-part taxon-name-part-type="genus" reg="Jasminum">Jasminum</tp:taxon-name-part><tp:taxon-name-part taxon-name-part-type="species" reg="lang">lang</tp:taxon-name-part></tp:taxon-name></italic> was described (<xref ref-type="bibr" rid="B8">Gagnepain 1933a</xref>,<xref ref-type="bibr" rid="B9">b</xref>) based on three gatherings (<italic>H.F. Bon 2604</italic>, <italic>2869 and Poilane 6867</italic>) collected from north, and south Vietnam. We found two duplicates matching the detailed description and specimen label information. A survey of literature and multiple herbaria revealed that a lectotype for <italic><tp:taxon-name><tp:taxon-name-part taxon-name-part-type="genus" reg="Jasminum">J.</tp:taxon-name-part><tp:taxon-name-part taxon-name-part-type="species" reg="lang">lang</tp:taxon-name-part></tp:taxon-name></italic> had not been designated in earlier studies (<xref ref-type="bibr" rid="B20">Ho 2000</xref>; <xref ref-type="bibr" rid="B29">Tran 2003</xref>). We, therefore, selected the P specimen (P0040614) as a lectotype for <italic><tp:taxon-name><tp:taxon-name-part taxon-name-part-type="genus" reg="Jasmnium">Jasmnium</tp:taxon-name-part><tp:taxon-name-part taxon-name-part-type="species" reg="lang">lang</tp:taxon-name-part></tp:taxon-name></italic> following Arts. 9.3 and 9.11 of ICN (<xref ref-type="bibr" rid="B30">Turland et al. 2018</xref>) as it represents the species best. The other specimen at K (K000901460) is designated here as isolectotype.</p></tp:treatment-sec><tp:treatment-sec sec-type="Taxonomic notes" id="SECID0ETNAE"><title>Taxonomic notes.</title><p><italic><tp:taxon-name><tp:taxon-name-part taxon-name-part-type="genus" reg="Jasminum">Jasminum</tp:taxon-name-part><tp:taxon-name-part taxon-name-part-type="species" reg="lang">lang</tp:taxon-name-part></tp:taxon-name></italic> is known from China and Vietnam (<xref ref-type="bibr" rid="B8">Gagnepain 1933a</xref>,<xref ref-type="bibr" rid="B9">b</xref>; <xref ref-type="bibr" rid="B6">Chia 1952</xref>; <xref ref-type="bibr" rid="B24">Miao 1984</xref>; <xref ref-type="bibr" rid="B5">Chang et al. 1996</xref>; <xref ref-type="bibr" rid="B20">Ho 2000</xref>). During the course of our revisionary work, we critically compared the morphological characters of <italic><tp:taxon-name><tp:taxon-name-part taxon-name-part-type="genus" reg="Jasminum">Jasminum</tp:taxon-name-part><tp:taxon-name-part taxon-name-part-type="species" reg="lang">lang</tp:taxon-name-part></tp:taxon-name></italic> with <italic><tp:taxon-name><tp:taxon-name-part taxon-name-part-type="genus" reg="Jasminum">Jasminum</tp:taxon-name-part><tp:taxon-name-part taxon-name-part-type="species" reg="coffeinum">coffeinum</tp:taxon-name-part></tp:taxon-name></italic> Hand.-Mazz. because of their morphological differences and their treatment as synonyms (<xref ref-type="bibr" rid="B5">Chang et al. 1996</xref>; <xref ref-type="bibr" rid="B17">Green 2006</xref>). Our field observation and study of the multiple specimens housed in various national and international herbaria made us realize that the species are morphologically different. Indeed, the characters used for their delimitation (<xref ref-type="bibr" rid="B18">Handel and Heinrich 1925</xref>; <xref ref-type="bibr" rid="B8">Gagnepain 1933a</xref>,<xref ref-type="bibr" rid="B9">b</xref>; <xref ref-type="bibr" rid="B6">Chia 1952</xref>; <xref ref-type="bibr" rid="B24">Miao 1984</xref>; <xref ref-type="bibr" rid="B5">Chang et al. 1996</xref>; <xref ref-type="bibr" rid="B20">Ho 2000</xref>), as indicated in Table <xref ref-type="table" rid="T1">1</xref>, clearly indicate that they are different entities. Therefore, we reinstate <italic><tp:taxon-name><tp:taxon-name-part taxon-name-part-type="genus" reg="Jasminum">J.</tp:taxon-name-part><tp:taxon-name-part taxon-name-part-type="species" reg="lang">lang</tp:taxon-name-part></tp:taxon-name></italic> Gagnep., as a distinct species.</p><table-wrap id="T1" position="float" orientation="portrait"><label>Table 1.</label><caption><p>Morphological differences between <italic><tp:taxon-name><tp:taxon-name-part taxon-name-part-type="genus" reg="Jasminum">Jasminum</tp:taxon-name-part><tp:taxon-name-part taxon-name-part-type="species" reg="lang">lang</tp:taxon-name-part></tp:taxon-name></italic> and <italic><tp:taxon-name><tp:taxon-name-part taxon-name-part-type="genus" reg="Jasminum">J.</tp:taxon-name-part><tp:taxon-name-part taxon-name-part-type="species" reg="coffeinum">coffeinum.</tp:taxon-name-part></tp:taxon-name></italic></p></caption><table id="TID0EOUAG" rules="all"><tbody><tr><th rowspan="1" colspan="1" style="color: #231f20">Morphological characters</th><th rowspan="1" colspan="1" style="color: #231f20">
                    <italic><tp:taxon-name><tp:taxon-name-part taxon-name-part-type="genus" reg="Jasminum">Jasminum</tp:taxon-name-part><tp:taxon-name-part taxon-name-part-type="species" reg="lang">lang</tp:taxon-name-part></tp:taxon-name></italic>
                  </th><th rowspan="1" colspan="1" style="color: #231f20">
                    <italic><tp:taxon-name><tp:taxon-name-part taxon-name-part-type="genus" reg="Jasminum">Jasminum</tp:taxon-name-part><tp:taxon-name-part taxon-name-part-type="species" reg="coffeinum">coffeinum</tp:taxon-name-part></tp:taxon-name></italic>
                  </th></tr><tr><td rowspan="1" colspan="1" style="color: #231f20">Branchlets</td><td rowspan="1" colspan="1" style="color: #231f20">terete or compressed</td><td rowspan="1" colspan="1" style="color: #231f20">terete or 4-angled, narrowly winged</td></tr><tr><td rowspan="1" colspan="1" style="color: #231f20">Number of secondary veins in leaf</td><td rowspan="1" colspan="1" style="color: #231f20">7‒11</td><td rowspan="1" colspan="1" style="color: #231f20">5‒9</td></tr><tr><td rowspan="1" colspan="1" style="color: #231f20">Petiole length</td><td rowspan="1" colspan="1" style="color: #231f20">0.8‒2.5 cm long</td><td rowspan="1" colspan="1" style="color: #231f20">1‒2 cm long</td></tr><tr><td rowspan="1" colspan="1" style="color: #231f20">Inflorescence</td><td rowspan="1" colspan="1" style="color: #231f20">solitary, terminal or axillary 2‒6 flowered</td><td rowspan="1" colspan="1" style="color: #231f20">subopposite or fascicled in leaf axils, 3‒10 flowered</td></tr><tr><td rowspan="1" colspan="1" style="color: #231f20">Bracts</td><td rowspan="1" colspan="1" style="color: #231f20">linear, 5‒11 mm</td><td rowspan="1" colspan="1" style="color: #231f20">ovate or spatulate, 2‒5 mm</td></tr><tr><td rowspan="1" colspan="1" style="color: #231f20">Calyx</td><td rowspan="1" colspan="1" style="color: #231f20">glabrous, tube 2.8‒4 mm; lobes 6‒8, linear, 0.5‒1.8 cm, enlarged to 2‒3 cm in fruit</td><td rowspan="1" colspan="1" style="color: #231f20">puberulent, tube ca. 4 mm; lobes 5, narrowly deltate, 1‒2 mm, not enlarged in fruit</td></tr><tr><td rowspan="1" colspan="1" style="color: #231f20">Corolla</td><td rowspan="1" colspan="1" style="color: #231f20">white, pink outside, lobes narrowly lanceolate, 2‒2.5 cm</td><td rowspan="1" colspan="1" style="color: #231f20">white, lobes lanceolate, 1‒1.2 cm</td></tr></tbody></table></table-wrap></tp:treatment-sec><tp:treatment-sec sec-type="ecology" id="SECID0EHWAE"><title>Ecology and phenology.</title><p>Grows in the forest at altitude 100–800 m.a.s.l. Flowering in February – April, fruiting May – June.</p></tp:treatment-sec><tp:treatment-sec sec-type="distribution" id="SECID0EMWAE"><title>Distribution.</title><p>Vietnam. Endemic to Hoa Binh (Mai Chau), Ha Nam (Kien Khe), Quang Ninh (Ha Long bay), and Khanh Hoa (Hon Heo, Hon Ba Nature Reserve) Provinces.</p></tp:treatment-sec><ref-list><ref id="B8"><mixed-citation xmlns:xlink="http://www.w3.org/1999/xlink" xlink:type="simple"><person-group><name name-style="western"><surname>Gagnepain</surname><given-names>F</given-names></name></person-group> (<year>1933a</year>) <article-title><italic><tp:taxon-name><tp:taxon-name-part taxon-name-part-type="genus">Jasminum</tp:taxon-name-part></tp:taxon-name></italic>.</article-title> In: <person-group><name name-style="western"><surname>Lecomte</surname><given-names>H</given-names></name></person-group> (<role>Ed.</role>) <issue-title>Flore Générale de L’Indochine.</issue-title><source>(Vol. 3). Masson et Cie, Paris</source>, <fpage>1034</fpage>–<lpage>1059</lpage>.</mixed-citation></ref><ref id="B9"><mixed-citation xmlns:xlink="http://www.w3.org/1999/xlink" xlink:type="simple"><person-group><name name-style="western"><surname>Gagnepain</surname><given-names>F</given-names></name></person-group> (<year>1933b</year>) <article-title>Oléacées nouvelles d’Indochine.</article-title><source>Bulletin de la Société Botanique de France</source><volume>80</volume>(<issue>1</issue>): <fpage>73</fpage>–<lpage>78</lpage>. <ext-link xlink:type="simple" ext-link-type="doi" xlink:href="10.1080/00378941.1933.10833824">https://doi.org/10.1080/00378941.1933.10833824</ext-link></mixed-citation></ref><ref id="B20"><mixed-citation xmlns:xlink="http://www.w3.org/1999/xlink" xlink:type="simple"><person-group><name name-style="western"><surname>Ho</surname><given-names>PH</given-names></name></person-group> (<year>2000</year>) <source>An illustrated flora of Vietnam (Vol.</source><publisher-name>2) Young Publishing House</publisher-name>, <publisher-loc>Ho Chi Minh City</publisher-loc>, <size units="page">982 pp</size>.</mixed-citation></ref><ref id="B29"><mixed-citation xmlns:xlink="http://www.w3.org/1999/xlink" xlink:type="simple"><person-group><name name-style="western"><surname>Tran</surname><given-names>DL</given-names></name></person-group> (<year>2003</year>) <article-title><tp:taxon-name><tp:taxon-name-part taxon-name-part-type="genus">Oleaceae</tp:taxon-name-part></tp:taxon-name>.</article-title> In: <person-group><name name-style="western"><surname>Ban</surname><given-names>NT</given-names></name></person-group> (<role>Ed.</role>) <issue-title>Checklist of plant species of Vietnam (Vol.</issue-title><source>2) Agriculture Publishing House, Hanoi</source>, <fpage>1162</fpage>–<lpage>1166</lpage>.</mixed-citation></ref><ref id="B30"><mixed-citation xmlns:xlink="http://www.w3.org/1999/xlink" xlink:type="simple"><person-group><name name-style="western"><surname>Turland</surname><given-names>NJ</given-names></name><name name-style="western"><surname>Wiersema</surname><given-names>JH</given-names></name><name name-style="western"><surname>Barrie</surname><given-names>FR</given-names></name><name name-style="western"><surname>Greuter</surname><given-names>W</given-names></name><name name-style="western"><surname>Hawksworth</surname><given-names>DL</given-names></name><name name-style="western"><surname>Herendeen</surname><given-names>PS</given-names></name><name name-style="western"><surname>Knapp</surname><given-names>S</given-names></name><name name-style="western"><surname>Kusber</surname><given-names>WH</given-names></name><name name-style="western"><surname>Li</surname><given-names>DZ</given-names></name><name name-style="western"><surname>Marhold</surname><given-names>K</given-names></name><name name-style="western"><surname>May</surname><given-names>TW</given-names></name><name name-style="western"><surname>Mcneill</surname><given-names>J</given-names></name><name name-style="western"><surname>Monro</surname><given-names>AM</given-names></name><name name-style="western"><surname>Prado</surname><given-names>J</given-names></name><name name-style="western"><surname>Price</surname><given-names>MJ</given-names></name><name name-style="western"><surname>Smith</surname><given-names>GF</given-names></name></person-group> (<year>2018</year>) International Code of Nomenclature for algae, fungi, and plants (Shenzhen Code) adopted by the Nineteenth International Botanical Congress Shenzhen, China, July 2017. Regnum Vegetabile 159. Koeltz Botanical Books, Glashütten. <ext-link xlink:type="simple" ext-link-type="doi" xlink:href="10.12705/Code.2018">https://doi.org/10.12705/Code.2018</ext-link></mixed-citation></ref><ref id="B6"><mixed-citation xmlns:xlink="http://www.w3.org/1999/xlink" xlink:type="simple"><person-group><name name-style="western"><surname>Chia</surname><given-names>LC</given-names></name></person-group> (<year>1952</year>) <article-title>Jasmina sinensia.</article-title><source>Journal of Systematics and Evolution</source><volume>2</volume>(<issue>1</issue>): <fpage>20</fpage>–<lpage>64</lpage>. <ext-link xlink:type="simple" ext-link-type="uri" xlink:href="https://www.jse.ac.cn/EN/Y1952/V2/I1/20">https://www.jse.ac.cn/EN/Y1952/V2/I1/20</ext-link></mixed-citation></ref><ref id="B24"><mixed-citation xmlns:xlink="http://www.w3.org/1999/xlink" xlink:type="simple"><person-group><name name-style="western"><surname>Miao</surname><given-names>B</given-names></name></person-group> (<year>1984</year>) <article-title>A revision of <italic><tp:taxon-name><tp:taxon-name-part taxon-name-part-type="genus">Jasminum</tp:taxon-name-part></tp:taxon-name></italic> in China.</article-title><source>Bulletin of Botanical Research</source><volume>4</volume>(<issue>1</issue>): <fpage>88</fpage>–<lpage>111</lpage>.</mixed-citation></ref><ref id="B5"><mixed-citation xmlns:xlink="http://www.w3.org/1999/xlink" xlink:type="simple"><person-group><name name-style="western"><surname>Chang</surname><given-names>MC</given-names></name><name name-style="western"><surname>Chu</surname><given-names>LC</given-names></name><name name-style="western"><surname>Qiu</surname><given-names>LQ</given-names></name><name name-style="western"><surname>Green</surname><given-names>PS</given-names></name></person-group> (<year>1996</year>) <article-title><italic><tp:taxon-name><tp:taxon-name-part taxon-name-part-type="genus">Jasminum</tp:taxon-name-part></tp:taxon-name></italic>.</article-title> In: <person-group><name name-style="western"><surname>Wu</surname><given-names>ZY</given-names></name><name name-style="western"><surname>Raven</surname><given-names>PH</given-names></name></person-group> (<role>Eds</role>) <issue-title>Flora of China (Vol.</issue-title><source>15) Science Press, Beijing &amp; Missouri Botanical Garden Press, St. Louis</source>, <fpage>272</fpage>–<lpage>319</lpage>.</mixed-citation></ref><ref id="B17"><mixed-citation xmlns:xlink="http://www.w3.org/1999/xlink" xlink:type="simple"><person-group><name name-style="western"><surname>Green</surname><given-names>PS</given-names></name></person-group> (<year>2006</year>) World Checklist of <tp:taxon-name><tp:taxon-name-part taxon-name-part-type="genus">Oleaceae</tp:taxon-name-part></tp:taxon-name> Manuscript. Royal Botanic Gardens, Kew.</mixed-citation></ref><ref id="B18"><mixed-citation xmlns:xlink="http://www.w3.org/1999/xlink" xlink:type="simple"><person-group><name name-style="western"><surname>Handel</surname><given-names>M</given-names></name><name name-style="western"><surname>Heinrich</surname><given-names>RE</given-names></name></person-group> (<year>1925</year>) Akademie Wissenschaften in Wien. Mathematische-naturwissenchaftliche Klasse, Wien 62: e235.</mixed-citation></ref></ref-list></tp:taxon-treatment>
