# Supplementary material for: Nomenclatural notes and typification of nine names related to Jasminum (Oleaceae)
Source: PhytoKeys. 2021 Oct 12;183:55–65. doi: 10.3897/phytokeys.183.69852 (PMC8526504; doi:10.3897/phytokeys.183.69852)
Supplement: XML Treatment for Jasminum laxiflorum [file phytokeys.183.69852-treatment6.xml]

<!DOCTYPE tp:taxon-treatment
  PUBLIC "-//TaxonX//DTD Taxonomic Treatment Publishing DTD v0 20100105//EN" "tax-treatment-NSO.dtd">
<tp:taxon-treatment xmlns:tp="http://www.plazi.org/taxpub"><tp:treatment-meta><kwd-group><label>Taxon classification</label><kwd><named-content xmlns:xlink="http://www.w3.org/1999/xlink" content-type="kingdom">Plantae</named-content></kwd><kwd><named-content xmlns:xlink="http://www.w3.org/1999/xlink" content-type="order">Lamiales</named-content></kwd><kwd><named-content xmlns:xlink="http://www.w3.org/1999/xlink" content-type="family">Oleaceae</named-content></kwd></kwd-group><mixed-citation publication-type="journal"><person-group><name><surname>Quang</surname><given-names>Bui Hong</given-names></name><name><surname>Choudhary</surname><given-names>Ritesh Kumar</given-names></name><name><surname>Lee</surname><given-names>Joongku</given-names></name></person-group><article-title>Nomenclatural notes and typification of nine names related to <italic><tp:taxon-name><tp:taxon-name-part taxon-name-part-type="genus" reg="Jasminum">Jasminum</tp:taxon-name-part></tp:taxon-name></italic> (<tp:taxon-name><tp:taxon-name-part taxon-name-part-type="genus" reg="Oleaceae">Oleaceae</tp:taxon-name-part></tp:taxon-name>)</article-title><source>PhytoKeys</source><day>12</day><month>10</month><year>2021</year><volume>183</volume><fpage>55</fpage><lpage>65</lpage><pub-id pub-id-type="doi">10.3897/phytokeys.183.69852</pub-id></mixed-citation></tp:treatment-meta><tp:nomenclature><label>6.</label><tp:taxon-name>
            <object-id xmlns:xlink="http://www.w3.org/1999/xlink" content-type="arpha" xlink:type="simple">8F222543-31E2-51C1-9BE2-A5A59BA82048</object-id>
            <tp:taxon-name-part taxon-name-part-type="genus" reg="Jasminum">Jasminum</tp:taxon-name-part>
            <tp:taxon-name-part taxon-name-part-type="species" reg="laxiflorum">laxiflorum</tp:taxon-name-part>
          </tp:taxon-name><tp:taxon-authority>Gagnep., Fl. Indo-Chine [Lecomte et al.] 3: 1055 (1933a); Bull. Soc. Bot. France 80: 75 (1933b)</tp:taxon-authority></tp:nomenclature><tp:treatment-sec sec-type="Lectotype" id="SECID0EVXAE"><title>Lectotype</title><p>(here designated):– Vietnam. Austro-Cochinchine, Tanh-huyen, Thu-duc, Baria, Bien-hoa (Dong Nai Province), 01 December 1868, <italic>L. Pierre 327</italic>, P03868745 (P, image!); Isolectotypes: A00105308, A00105309, A00105310, A00105313 (A, images!); BM000997658 (BM, image!); P03868746, P03868747, P03868750 (P, images!).</p></tp:treatment-sec><tp:treatment-sec sec-type="Syntypes" id="SECID0E4XAE"><title>Syntypes.</title><p>Vietnam. <italic>C. Thorel 862</italic>, A00105593 (A, image!); P03868756, P03868755 (P, images!); S09–37061 (S, image!); Phu-mi, 1875 <italic>Godefroy s.n.</italic> P03868749 (P, image!); 26 January 1903, Phu-mi, <italic>D.G.J.M. Bois 2180</italic>, A00105307 (A, image!); Phu-mi, P03868743 (P, image!); Bien-hoa à Xuan-loc (Dong Nai Province), 12 January 1914, <italic>A. Chevalier 29979</italic>, P03868744 (P, image!); Nui dinh pro de Baria (Ba Ria-Vung Tau Province), 100 m, 27 October 1919, <italic>E. Poilane 671</italic>, A00105311 (A, image!), P03868753, (P, image!); environs de Saigon (Ho Chi Minh city), 28 January 1926, <italic>F. Evrard 2618</italic>, <italic>coll. Khai 161</italic>, P03868742 (P, image!); km. 80.500 de la route col. N°20 pro: du Haut Donaï délégation de Djyrinh (Dinh Linh, Lam Dong Province), 19 October 1931, <italic>E. Poilane 19787</italic>, P03868752 (P, image!); A00105312, (A, image!).</p></tp:treatment-sec><tp:treatment-sec sec-type="Nomenclatural notes" id="SECID0E4YAE"><title>Nomenclatural notes.</title><p><italic><tp:taxon-name><tp:taxon-name-part taxon-name-part-type="genus" reg="Jasminum">Jasminum</tp:taxon-name-part><tp:taxon-name-part taxon-name-part-type="species" reg="laxiflorum">laxiflorum</tp:taxon-name-part></tp:taxon-name></italic> was described (<xref ref-type="bibr" rid="B8">Gagnepain 1933a</xref>,<xref ref-type="bibr" rid="B9">b</xref>) based on seven gatherings (<italic>E. Poilane 19787</italic>, <italic>F. Evrard 2618</italic>, <italic>coll. Khai 161</italic>, <italic>C. Thorel 862</italic>, <italic>L. Pierre 327</italic>, <italic>A. Chevalier 29979</italic>, and <italic>Godefroy s.n</italic>) collected from South Vietnam. None of them was designated as a holotype. We found nine specimens matching the original description and information given on the labels which are included in the protologue, and several duplicates. A survey of the literature (<xref ref-type="bibr" rid="B20">Ho 2000</xref>; <xref ref-type="bibr" rid="B29">Tran 2003</xref>) and multiple herbaria revealed that a lectotype for <italic><tp:taxon-name><tp:taxon-name-part taxon-name-part-type="genus" reg="Jasminum">J.</tp:taxon-name-part><tp:taxon-name-part taxon-name-part-type="species" reg="laxiflorum">laxiflorum</tp:taxon-name-part></tp:taxon-name></italic> has not yet been designated. Therefore, <italic>L. Pierre 327</italic>, the specimen P03868745 at P, which best represents the species, is designated here as a lectotype following Arts. 9.3 and 9.11 of ICN (<xref ref-type="bibr" rid="B30">Turland et al. 2018</xref>). Other specimens at A, P, and BM (A: A00105308, A00105309, A00105310, A00105313; BM: BM000997658; P: P03868746, P03868747, P03868750) are designated here as isolectotypes.</p></tp:treatment-sec><tp:treatment-sec sec-type="ecology" id="SECID0EG2AE"><title>Ecology and phenology.</title><p>Grows in the forest at 100–500 m.a.s.l. Flowering in February –March, fruiting April – May.</p></tp:treatment-sec><tp:treatment-sec sec-type="distribution" id="SECID0EL2AE"><title>Distribution.</title><p>Vietnam. Endemic to Dak Lak (Dak Mil), Kon Tum (Chu Mon Ray National Park), Lam Dong (Di Linh), Dong Nai (Bien Hoa, Trang Bom) Ba Ria-Vung Tau (Ba Ria nui dinh), and Ho Chi Minh City (Thu Duc) Provinces.</p></tp:treatment-sec><ref-list><ref id="B8"><mixed-citation xmlns:xlink="http://www.w3.org/1999/xlink" xlink:type="simple"><person-group><name name-style="western"><surname>Gagnepain</surname><given-names>F</given-names></name></person-group> (<year>1933a</year>) <article-title><italic><tp:taxon-name><tp:taxon-name-part taxon-name-part-type="genus">Jasminum</tp:taxon-name-part></tp:taxon-name></italic>.</article-title> In: <person-group><name name-style="western"><surname>Lecomte</surname><given-names>H</given-names></name></person-group> (<role>Ed.</role>) <issue-title>Flore Générale de L’Indochine.</issue-title><source>(Vol. 3). Masson et Cie, Paris</source>, <fpage>1034</fpage>–<lpage>1059</lpage>.</mixed-citation></ref><ref id="B9"><mixed-citation xmlns:xlink="http://www.w3.org/1999/xlink" xlink:type="simple"><person-group><name name-style="western"><surname>Gagnepain</surname><given-names>F</given-names></name></person-group> (<year>1933b</year>) <article-title>Oléacées nouvelles d’Indochine.</article-title><source>Bulletin de la Société Botanique de France</source><volume>80</volume>(<issue>1</issue>): <fpage>73</fpage>–<lpage>78</lpage>. <ext-link xlink:type="simple" ext-link-type="doi" xlink:href="10.1080/00378941.1933.10833824">https://doi.org/10.1080/00378941.1933.10833824</ext-link></mixed-citation></ref><ref id="B20"><mixed-citation xmlns:xlink="http://www.w3.org/1999/xlink" xlink:type="simple"><person-group><name name-style="western"><surname>Ho</surname><given-names>PH</given-names></name></person-group> (<year>2000</year>) <source>An illustrated flora of Vietnam (Vol.</source><publisher-name>2) Young Publishing House</publisher-name>, <publisher-loc>Ho Chi Minh City</publisher-loc>, <size units="page">982 pp</size>.</mixed-citation></ref><ref id="B29"><mixed-citation xmlns:xlink="http://www.w3.org/1999/xlink" xlink:type="simple"><person-group><name name-style="western"><surname>Tran</surname><given-names>DL</given-names></name></person-group> (<year>2003</year>) <article-title><tp:taxon-name><tp:taxon-name-part taxon-name-part-type="genus">Oleaceae</tp:taxon-name-part></tp:taxon-name>.</article-title> In: <person-group><name name-style="western"><surname>Ban</surname><given-names>NT</given-names></name></person-group> (<role>Ed.</role>) <issue-title>Checklist of plant species of Vietnam (Vol.</issue-title><source>2) Agriculture Publishing House, Hanoi</source>, <fpage>1162</fpage>–<lpage>1166</lpage>.</mixed-citation></ref><ref id="B30"><mixed-citation xmlns:xlink="http://www.w3.org/1999/xlink" xlink:type="simple"><person-group><name name-style="western"><surname>Turland</surname><given-names>NJ</given-names></name><name name-style="western"><surname>Wiersema</surname><given-names>JH</given-names></name><name name-style="western"><surname>Barrie</surname><given-names>FR</given-names></name><name name-style="western"><surname>Greuter</surname><given-names>W</given-names></name><name name-style="western"><surname>Hawksworth</surname><given-names>DL</given-names></name><name name-style="western"><surname>Herendeen</surname><given-names>PS</given-names></name><name name-style="western"><surname>Knapp</surname><given-names>S</given-names></name><name name-style="western"><surname>Kusber</surname><given-names>WH</given-names></name><name name-style="western"><surname>Li</surname><given-names>DZ</given-names></name><name name-style="western"><surname>Marhold</surname><given-names>K</given-names></name><name name-style="western"><surname>May</surname><given-names>TW</given-names></name><name name-style="western"><surname>Mcneill</surname><given-names>J</given-names></name><name name-style="western"><surname>Monro</surname><given-names>AM</given-names></name><name name-style="western"><surname>Prado</surname><given-names>J</given-names></name><name name-style="western"><surname>Price</surname><given-names>MJ</given-names></name><name name-style="western"><surname>Smith</surname><given-names>GF</given-names></name></person-group> (<year>2018</year>) International Code of Nomenclature for algae, fungi, and plants (Shenzhen Code) adopted by the Nineteenth International Botanical Congress Shenzhen, China, July 2017. Regnum Vegetabile 159. Koeltz Botanical Books, Glashütten. <ext-link xlink:type="simple" ext-link-type="doi" xlink:href="10.12705/Code.2018">https://doi.org/10.12705/Code.2018</ext-link></mixed-citation></ref></ref-list></tp:taxon-treatment>
