# Supplementary material for: Nomenclatural notes and typification of nine names related to Jasminum (Oleaceae)
Source: PhytoKeys. 2021 Oct 12;183:55–65. doi: 10.3897/phytokeys.183.69852 (PMC8526504; doi:10.3897/phytokeys.183.69852)
Supplement: XML Treatment for Jasminum sinense [file phytokeys.183.69852-treatment9.xml]

<!DOCTYPE tp:taxon-treatment
  PUBLIC "-//TaxonX//DTD Taxonomic Treatment Publishing DTD v0 20100105//EN" "tax-treatment-NSO.dtd">
<tp:taxon-treatment xmlns:tp="http://www.plazi.org/taxpub"><tp:treatment-meta><kwd-group><label>Taxon classification</label><kwd><named-content xmlns:xlink="http://www.w3.org/1999/xlink" content-type="kingdom">Plantae</named-content></kwd><kwd><named-content xmlns:xlink="http://www.w3.org/1999/xlink" content-type="order">Lamiales</named-content></kwd><kwd><named-content xmlns:xlink="http://www.w3.org/1999/xlink" content-type="family">Oleaceae</named-content></kwd></kwd-group><mixed-citation publication-type="journal"><person-group><name><surname>Quang</surname><given-names>Bui Hong</given-names></name><name><surname>Choudhary</surname><given-names>Ritesh Kumar</given-names></name><name><surname>Lee</surname><given-names>Joongku</given-names></name></person-group><article-title>Nomenclatural notes and typification of nine names related to <italic><tp:taxon-name><tp:taxon-name-part taxon-name-part-type="genus" reg="Jasminum">Jasminum</tp:taxon-name-part></tp:taxon-name></italic> (<tp:taxon-name><tp:taxon-name-part taxon-name-part-type="genus" reg="Oleaceae">Oleaceae</tp:taxon-name-part></tp:taxon-name>)</article-title><source>PhytoKeys</source><day>12</day><month>10</month><year>2021</year><volume>183</volume><fpage>55</fpage><lpage>65</lpage><pub-id pub-id-type="doi">10.3897/phytokeys.183.69852</pub-id></mixed-citation></tp:treatment-meta><tp:nomenclature><label>9.</label><tp:taxon-name>
            <object-id xmlns:xlink="http://www.w3.org/1999/xlink" content-type="arpha" xlink:type="simple">77320E2A-4B4B-5D87-8110-3D2769D3BF1C</object-id>
            <tp:taxon-name-part taxon-name-part-type="genus" reg="Jasminum">Jasminum</tp:taxon-name-part>
            <tp:taxon-name-part taxon-name-part-type="species" reg="sinense">sinense</tp:taxon-name-part>
          </tp:taxon-name><tp:taxon-authority>Hemsl., J. Linn. Soc., Bot. 26: 80 (1889)</tp:taxon-authority><tp:nomenclature-citation-list><tp:nomenclature-citation><tp:taxon-name>
                <tp:taxon-name-part taxon-name-part-type="status">≡</tp:taxon-name-part>
                <tp:taxon-name-part taxon-name-part-type="genus" reg="Jasminum">Jasminum</tp:taxon-name-part>
                <tp:taxon-name-part taxon-name-part-type="species" reg="bodinieri">bodinieri</tp:taxon-name-part>
              </tp:taxon-name><comment> H.Lév.Repert. Spec. Nov. Regni Veg. 13: 151 (1914). Type: China. Environs de Tsin-Gay, Gan-Pin./Item envir. de Tou-Chan. Juillet 97 J. Cavalerie, 15 July 1897, <italic>E.M.Bodinier &amp; J.P.Laborde 1890</italic>, Type: (syntype: E00284832 (E, image!). Environs de Kouy-yang. Mont du College, 11 September 1898, <italic>Bodinier E.M.</italic>, <italic>1890</italic> (syntype: E00284833 (E, image!). </comment></tp:nomenclature-citation><tp:nomenclature-citation><tp:taxon-name>
                <tp:taxon-name-part taxon-name-part-type="status">≡</tp:taxon-name-part>
                <tp:taxon-name-part taxon-name-part-type="genus" reg="Jasminum">Jasminum</tp:taxon-name-part>
                <tp:taxon-name-part taxon-name-part-type="species" reg="sinense">sinense</tp:taxon-name-part>
                <tp:taxon-name-part taxon-name-part-type="infraspecific-rank">var.</tp:taxon-name-part>
                <tp:taxon-name-part taxon-name-part-type="variety" reg="septentrionale">septentrionale</tp:taxon-name-part>
              </tp:taxon-name><comment> Hand.-Mazz., Symb. Sin. 7: 1012 (1936). Type: China. Yunnan: Prov. Yünnan bor.-occid.: In silva frondosa subtropica inter vicos Tjiontson et Pipiti ad fluvium Lu-djiang (Salween) infra Tschamutong. 1700 m. asl., 17 August 1916, <italic>Handel-Mazzetti</italic>,<italic>H.R.E. von</italic>, <italic>Handel-Mazzetti</italic>, Iter <tp:taxon-name><tp:taxon-name-part taxon-name-part-type="genus" reg="Jasminum"/><tp:taxon-name-part taxon-name-part-type="species" reg="sinense">sinense</tp:taxon-name-part></tp:taxon-name> 9848 (holotype: WU0060941 (WU, image!). </comment></tp:nomenclature-citation><tp:nomenclature-citation><tp:taxon-name>
                <tp:taxon-name-part taxon-name-part-type="status">≡</tp:taxon-name-part>
                <tp:taxon-name-part taxon-name-part-type="genus" reg="Lonicera">Lonicera</tp:taxon-name-part>
                <tp:taxon-name-part taxon-name-part-type="species" reg="cavaleriei">cavaleriei</tp:taxon-name-part>
              </tp:taxon-name><comment> H. Lév. Repert. Spec. Nov. Regni Veg. 11(271–273): 31 (1912). Type: China. Pan-choui, route de Pin-Fa Tou-Yun., 9 April 1907, <italic>Cavalerie J.</italic>, <italic>3038</italic> (holotype: E00284831 (E, image!). </comment></tp:nomenclature-citation></tp:nomenclature-citation-list></tp:nomenclature><tp:treatment-sec sec-type="Lectotype" id="SECID0EGKAG"><title>Lectotype</title><p>(here designated):– China. Hupeh [Hubei] Nan-T’o and mountains to Northward, 1887, <italic>A. Henry 4464</italic>, K000901325 (K, image!); Isolectotype: K000901323 (K, image!).</p></tp:treatment-sec><tp:treatment-sec sec-type="Syntypes" id="SECID0EOKAG"><title>Syntypes.</title><p>China. Hupeh [Hubei] Nan-T’o and mountains to Northward, 1887, <italic>A. Henry 2106</italic>, K000901324 (K, image!), US00112856 (US, image!); Kwantung [Guangdong], North river, August 1887, <italic>Ford 114</italic>, K000901326 (K, image!), P00640606, P00640607 (P, images!), IBSC0002797 (IBSC, image!).</p></tp:treatment-sec><tp:treatment-sec sec-type="Nomenclatural notes" id="SECID0EYKAG"><title>Nomenclatural notes.</title><p><xref ref-type="bibr" rid="B19">Hemsley (1889)</xref> described <italic><tp:taxon-name><tp:taxon-name-part taxon-name-part-type="genus" reg="Jasminum">Jasminum</tp:taxon-name-part><tp:taxon-name-part taxon-name-part-type="species" reg="sinense">sinense</tp:taxon-name-part></tp:taxon-name></italic> based on three gatherings (<italic>A. Henry 2106</italic>, <italic>4464</italic> and <italic>Ford 114</italic>) from China (Hubei and Kwangtung Province). <xref ref-type="bibr" rid="B11">Green (1993)</xref> in one of his publications, cited these gatherings as syntypes. A survey of literature and multiple herbaria revealed that a lectotype for <italic><tp:taxon-name><tp:taxon-name-part taxon-name-part-type="genus" reg="Jasminum">J.</tp:taxon-name-part><tp:taxon-name-part taxon-name-part-type="species" reg="sinense">sinense</tp:taxon-name-part></tp:taxon-name></italic> has not been designated in earlier studies (<xref ref-type="bibr" rid="B11">Green 1993</xref>, <xref ref-type="bibr" rid="B5">Chang et al. 1996</xref>, and <xref ref-type="bibr" rid="B2">Bui et al. 2013</xref>). While looking for the original materials, we found eight specimens of these collections deposited in IBSC, K, P and US (IBSC0002797, K000901323, K000901324, K000901325, K000901326, P00640606, P00640607 and US00112856). One of the sheets at K holds Henry’s two gatherings 4464 and 2106, together with barcodes K000901323 and K000901324, respectively. We, therefore, selected Henry’s collection (No. 4464; K000901325) at K as lectotype because it represents the species best and has a complete original label, following Arts. 9.3 and 9.11 of ICN (<xref ref-type="bibr" rid="B30">Turland et al. 2018</xref>). Although K000901323 is also a complete and flowering specimen, it was selected as an isolectotype to avoid any confusion which the two gatherings on the same sheet (K000901323 and K000901324) may create. The remaining specimens are designated here as syntypes.</p></tp:treatment-sec><tp:treatment-sec sec-type="ecology" id="SECID0ESMAG"><title>Ecology and phenology.</title><p>Grows in the forest at a high altitude of 800–2000 m.a.s.l. Flowering in June – August, fruiting in September – November.</p></tp:treatment-sec><tp:treatment-sec sec-type="distribution" id="SECID0EXMAG"><title>Distribution.</title><p>China and Vietnam. Ha Giang Province (Pho Bang).</p></tp:treatment-sec><ref-list><ref id="B19"><mixed-citation xmlns:xlink="http://www.w3.org/1999/xlink" xlink:type="simple"><person-group><name name-style="western"><surname>Hemsley</surname><given-names>WB</given-names></name></person-group> (<year>1889</year>) <italic><tp:taxon-name><tp:taxon-name-part taxon-name-part-type="genus">Oleaceae</tp:taxon-name-part></tp:taxon-name></italic>: <italic><tp:taxon-name><tp:taxon-name-part taxon-name-part-type="genus">Jasminae</tp:taxon-name-part></tp:taxon-name></italic>. Journal of the Linnean Society, Botany 26: e80.</mixed-citation></ref><ref id="B11"><mixed-citation xmlns:xlink="http://www.w3.org/1999/xlink" xlink:type="simple"><person-group><name name-style="western"><surname>Green</surname><given-names>PS</given-names></name></person-group> (<year>1993</year>) <article-title><italic><tp:taxon-name><tp:taxon-name-part taxon-name-part-type="genus">Jasminum</tp:taxon-name-part><tp:taxon-name-part taxon-name-part-type="species">sinense</tp:taxon-name-part></tp:taxon-name></italic> in <tp:taxon-name><tp:taxon-name-part taxon-name-part-type="genus">Oleaceae</tp:taxon-name-part></tp:taxon-name>.</article-title><source>The Kew Magazine</source><volume>10</volume>(<issue>3</issue>): <fpage>113</fpage>–<lpage>116</lpage>. <ext-link xlink:type="simple" ext-link-type="doi" xlink:href="10.1111/j.1467-8748.1993.tb00029.x">https://doi.org/10.1111/j.1467-8748.1993.tb00029.x</ext-link></mixed-citation></ref><ref id="B5"><mixed-citation xmlns:xlink="http://www.w3.org/1999/xlink" xlink:type="simple"><person-group><name name-style="western"><surname>Chang</surname><given-names>MC</given-names></name><name name-style="western"><surname>Chu</surname><given-names>LC</given-names></name><name name-style="western"><surname>Qiu</surname><given-names>LQ</given-names></name><name name-style="western"><surname>Green</surname><given-names>PS</given-names></name></person-group> (<year>1996</year>) <article-title><italic><tp:taxon-name><tp:taxon-name-part taxon-name-part-type="genus">Jasminum</tp:taxon-name-part></tp:taxon-name></italic>.</article-title> In: <person-group><name name-style="western"><surname>Wu</surname><given-names>ZY</given-names></name><name name-style="western"><surname>Raven</surname><given-names>PH</given-names></name></person-group> (<role>Eds</role>) <issue-title>Flora of China (Vol.</issue-title><source>15) Science Press, Beijing &amp; Missouri Botanical Garden Press, St. Louis</source>, <fpage>272</fpage>–<lpage>319</lpage>.</mixed-citation></ref><ref id="B2"><mixed-citation xmlns:xlink="http://www.w3.org/1999/xlink" xlink:type="simple"><person-group><name name-style="western"><surname>Bui</surname><given-names>HQ</given-names></name><name name-style="western"><surname>Anh</surname><given-names>TP</given-names></name><name name-style="western"><surname>Chinh</surname><given-names>VT</given-names></name></person-group> (<year>2013</year>) <article-title>Study on the section trifoliata DC. (<italic><tp:taxon-name><tp:taxon-name-part taxon-name-part-type="genus">Jasminum</tp:taxon-name-part></tp:taxon-name></italic> L. –<tp:taxon-name><tp:taxon-name-part taxon-name-part-type="genus">Oleaceae</tp:taxon-name-part></tp:taxon-name>) in Vietnam.</article-title><source>Journal of Biology</source><volume>35</volume>: <fpage>429</fpage>–<lpage>434</lpage>. <ext-link xlink:type="simple" ext-link-type="doi" xlink:href="10.15625/0866-7160/v35n4.3770">https://doi.org/10.15625/0866-7160/v35n4.3770</ext-link></mixed-citation></ref><ref id="B30"><mixed-citation xmlns:xlink="http://www.w3.org/1999/xlink" xlink:type="simple"><person-group><name name-style="western"><surname>Turland</surname><given-names>NJ</given-names></name><name name-style="western"><surname>Wiersema</surname><given-names>JH</given-names></name><name name-style="western"><surname>Barrie</surname><given-names>FR</given-names></name><name name-style="western"><surname>Greuter</surname><given-names>W</given-names></name><name name-style="western"><surname>Hawksworth</surname><given-names>DL</given-names></name><name name-style="western"><surname>Herendeen</surname><given-names>PS</given-names></name><name name-style="western"><surname>Knapp</surname><given-names>S</given-names></name><name name-style="western"><surname>Kusber</surname><given-names>WH</given-names></name><name name-style="western"><surname>Li</surname><given-names>DZ</given-names></name><name name-style="western"><surname>Marhold</surname><given-names>K</given-names></name><name name-style="western"><surname>May</surname><given-names>TW</given-names></name><name name-style="western"><surname>Mcneill</surname><given-names>J</given-names></name><name name-style="western"><surname>Monro</surname><given-names>AM</given-names></name><name name-style="western"><surname>Prado</surname><given-names>J</given-names></name><name name-style="western"><surname>Price</surname><given-names>MJ</given-names></name><name name-style="western"><surname>Smith</surname><given-names>GF</given-names></name></person-group> (<year>2018</year>) International Code of Nomenclature for algae, fungi, and plants (Shenzhen Code) adopted by the Nineteenth International Botanical Congress Shenzhen, China, July 2017. Regnum Vegetabile 159. Koeltz Botanical Books, Glashütten. <ext-link xlink:type="simple" ext-link-type="doi" xlink:href="10.12705/Code.2018">https://doi.org/10.12705/Code.2018</ext-link></mixed-citation></ref></ref-list></tp:taxon-treatment>
